# Supplementary material for: 2-Arachidonoylglycerol Modulates CXCL12-Mediated Chemotaxis in Mantle Cell Lymphoma and Chronic Lymphocytic Leukemia
Source: Cancers (Basel). 2023 Mar 3;15(5):1585. doi: 10.3390/cancers15051585 (PMC10000973; doi:10.3390/cancers15051585)
Supplement: Supplementary file 1 [file cancers-15-01585-s001.zip]

Archive with 2 entries (2 files):
- cancers-2158822-supplementary.pdf
- File S1-Original blot.pdf
